# Supplementary material for: Gga-miR-92-targeted TNFRSF1B inhibits the replication of influenza A virus by degrading TRAF3
Source: J Virol. 2026 Jun 12;100(7):e00674-26. doi: 10.1128/jvi.00674-26 (PMC13386967; doi:10.1128/jvi.00674-26)
Supplement: Data Set S1 — High-throughput miRNA sequencing data. [file jvi.00674-26-s0001.xls]

Mock infection VS A/chicken/Anhui/LH99/2017��H9N2��infection
id	MOCK-1_TPM	MOCK-2_TPM	MOCK-3_TPM	H9N2-1_TPM	H9N2-2_TPM	H9N2-3_TPM	log2(fc)	PValue	FDR
gga-let-7c-3p	18.5184	22.1187	17.0111	6.4997	4.8953	6.8354	-1.660929346	8.47E-12	6.79E-10
gga-miR-10a-5p	7.5314	10.2764	10.3546	38.3852	16.4343	15.1621	1.313205364	0.000671507	0.013645025
gga-miR-10b-5p	0.5316	1.4681	1.7962	10.792	1.9814	3.7284	2.120109509	0.000838198	0.016589799
gga-miR-12223-3p	0.3544	0.4894	0.9509	1.9622	2.9139	1.1185	1.739920786	0.005998632	0.084647368
gga-miR-12243-5p	1.4177	1.9574	1.4792	0.4905	0.4662	0.4971	-1.73943446	0.000786143	0.015764228
gga-miR-122-5p	7.0884	12.1359	10.8829	187.5111	12.8211	15.4106	2.841131966	0.000331475	0.007428937
gga-miR-12288-3p	0.1772	0.6851	0.5283	0.01	0.01	0.01	-5.534601184	0.008227112	0.109983491
gga-miR-124a-3p	0.5316	0.8808	4.5433	54.2053	0.3497	0.3728	3.20519352	0.020995109	0.217663578
gga-miR-128-1-5p	34.999	24.7612	38.9882	9.8109	13.7535	14.1678	-1.387961153	1.03E-08	6.05E-07
gga-miR-129-5p	0.3544	0.2936	0.1057	1.9622	1.1656	1.2428	2.53576905	0.000623685	0.012844532
gga-miR-130a-5p	104.997	108.7338	95.5158	18.7634	25.7587	21.2517	-2.233172806	6.62E-25	1.44E-22
gga-miR-130b-5p	1387.5546	1441.8236	1377.8999	492.1401	380.4369	512.2787	-1.603151526	1.38E-18	1.91E-16
gga-miR-130c-5p	4.0758	4.9914	6.5509	1.349	2.6808	0.87	-1.672424187	1.50E-05	0.000518274
gga-miR-144-3p	0.0886	0.01	0.01	1.7169	0.01	0.4971	4.35606078	0.021480143	0.221187415
gga-miR-144-5p	0.01	0.01	0.01	0.4905	0.2331	0.2486	5.018218728	0.044003962	0.370508502
gga-miR-1456-3p	2.0379	2.5446	1.2679	0.6132	0.4662	1.1185	-1.412409519	0.004141436	0.064403559
gga-miR-1458	44.7455	30.927	46.2787	8.5846	21.0965	29.827	-1.035145994	0.001567613	0.02878364
gga-miR-146c-3p	1178.5354	1163.4808	1141.9632	422.4826	539.1853	441.0668	-1.312493917	2.98E-13	2.84E-11
gga-miR-148a-5p	137.3378	123.5122	94.7762	42.0643	45.5732	43.1249	-1.443413854	4.26E-12	3.61E-10
gga-miR-1603	0.01	0.01	0.1057	0.2453	1.049	1.4913	4.469931553	0.001038208	0.019777861
gga-miR-16-1-3p	6.2024	6.5573	5.1773	1.9622	1.5152	1.6156	-1.816350994	9.00E-09	5.49E-07
gga-miR-1683	0.01	0.1957	0.1057	0.4905	1.049	0.87	2.951892952	0.008861921	0.113210572
gga-miR-1696	1.3291	1.5659	1.2679	0.7358	0.6993	0.2486	-1.3059538	0.015285503	0.169255452
gga-miR-1709	0.01	0.01	0.01	0.7358	1.3987	0.4971	6.454833907	0.00015414	0.003915144
gga-miR-1731-5p	0.2658	1.3702	0.9509	1.7169	1.7483	2.8584	1.289521827	0.033452434	0.314700674
gga-miR-1759-5p	0.2658	0.0979	0.01	0.4905	0.5828	0.87	2.378556168	0.030521264	0.290715042
gga-miR-1763b-3p	1.2405	1.6638	0.5283	0.6132	0.01	0.2486	-1.977232641	0.0144578	0.162012409
gga-miR-181b-1-3p	2.7468	3.8169	2.4302	1.349	0.2331	0.2486	-2.29655145	8.09E-06	0.000287616
gga-miR-182-5p	55.0237	56.6668	57.1616	131.0984	125.1805	117.5681	1.146687834	2.00E-07	1.02E-05
gga-miR-187-3p	0.0886	0.01	0.4226	5.8865	3.8463	4.474	4.768600738	4.19E-17	5.32E-15
gga-miR-187-5p	0.01	0.01	0.1057	4.2923	4.6622	4.9712	6.791621389	2.83E-21	4.31E-19
gga-miR-203a	0.01	0.01	0.01	0.2453	0.9324	0.6214	5.906169068	0.003253399	0.052746594
gga-miR-204	30.8345	27.9909	26.2034	72.1102	47.5546	57.417	1.058392461	4.19E-05	0.001336836
gga-miR-211	30.8345	27.9909	26.2034	72.1102	47.5546	57.417	1.058392461	4.21E-05	0.001336836
gga-miR-215-5p	205.3864	186.7363	170.9564	904.6892	912.6289	1016.1065	2.331137304	5.48E-29	4.18E-26
gga-miR-26a-3p	32.518	30.8291	30.2185	5.8865	6.1774	4.9712	-2.457467795	1.36E-25	4.16E-23
gga-miR-33-3p	2.4809	1.7617	1.1622	0.9811	0.1166	0.87	-1.457730952	0.007384689	0.10138979
gga-miR-338-3p	0.01	0.6851	1.5849	9.0751	1.049	1.1185	2.301869987	0.01652725	0.178634959
gga-miR-34b-5p	0.1772	0.2936	0.01	0.3679	0.8159	0.87	2.094786897	0.0475208	0.387281812
gga-miR-375	0.3544	0.01	0.1057	6.1318	8.1589	7.581	5.539953869	5.36E-25	1.36E-22
gga-miR-449c-3p	0.01	0.01	0.01	0.01	1.1656	0.6214	5.904484098	0.012899492	0.150067378
gga-miR-451	0.0886	0.2936	0.2113	1.2264	0.5828	0.7457	2.10594689	0.033693841	0.315027075
gga-miR-499-3p	0.2658	0.8808	0.4226	0.01	0.1166	0.1243	-2.644844865	0.031574435	0.298878501
gga-miR-6546-5p	8.5947	10.8636	7.0792	5.6413	2.9139	4.474	-1.026283962	0.00027241	0.006290202
gga-miR-6564-3p	0.01	0.1957	0.1057	0.9811	0.3497	0.4971	2.553346297	0.047415448	0.387281812
gga-miR-6614-3p	0.5316	0.783	0.317	0.1226	0.2331	0.01	-2.15755488	0.041701945	0.359818875
gga-miR-6662-3p	0.3544	0.2936	0.01	1.2264	1.7483	2.237	2.985594552	4.90E-05	0.00152545
gga-miR-6685-3p	0.443	0.2936	0.2113	0.7358	0.4662	2.1127	1.806071531	0.045245177	0.374207131
gga-miR-6708-5p	1.0633	1.7617	0.9509	5.1507	2.098	2.8584	1.420476646	0.00501391	0.07488033
gga-miR-7b	9.4807	9.6891	8.4527	36.9136	41.1441	34.7982	2.03056604	9.88E-17	1.16E-14
gga-miR-92-5p	24.455	21.8251	24.0903	7.6035	10.49	7.8296	-1.440730461	3.82E-10	2.64E-08
gga-miR-9-3p	0.1772	0.3915	0.634	7.2356	0.5828	1.3671	2.933081431	0.000917558	0.017927665
gga-miR-9-4-3p	1.5063	0.783	1.5849	4.1696	2.5642	1.8642	1.150102677	0.027568826	0.269326219
gga-miR-96-5p	11.0756	14.3869	15.2149	37.0362	38.1136	26.4715	1.320903451	8.85E-07	3.97E-05
lin-4-z	0.0886	0.6851	0.2113	1.4716	0.5828	2.1127	2.080848092	0.014242469	0.160781654
miR-100-z	319.5983	329.0396	377.8368	866.0587	683.5975	653.7084	1.102010174	5.34E-07	2.54E-05
miR-10180-y	0.5316	0.2936	0.4226	0.01	0.01	0.01	-5.378280404	0.008553079	0.112369756
miR-12396-y	1.4177	1.5659	1.4792	0.2453	0.1166	0.3728	-2.602721974	6.98E-05	0.00196427
miR-1260-z	236.5754	252.5051	165.6734	62.7899	32.4024	83.3913	-1.874353149	2.01E-10	1.46E-08
miR-130-x	1.5949	1.8595	1.7962	1.349	0.5828	0.3728	-1.187965923	0.011121022	0.134511409
miR-1386-z	32.2522	28.5781	17.4337	116.9952	86.8338	156.2189	2.2017681	2.12E-12	1.90E-10
miR-143-y	431.8609	678.9255	351.9504	224.0568	238.4724	258.8735	-1.019793471	8.12E-06	0.000287616
miR-145-x	1.8607	1.6638	1.0566	0.8585	0.4662	0.6214	-1.235108211	0.011388126	0.135589875
miR-151-x	0.9747	2.0553	1.1622	7.7261	0.8159	2.6099	1.411510078	0.045425406	0.374207131
miR-152-y	1.2405	1.7617	1.1622	6.2545	1.8649	1.9885	1.279302742	0.028079098	0.272563986
miR-1549-x	0.8861	0.0979	0.5283	0.01	0.1166	0.01	-3.468714971	0.024431543	0.244958362
miR-1599-z	8.0631	5.4807	4.332	0.9811	2.098	2.237	-1.74956766	2.86E-06	0.000116021
miR-1729-y	0.1772	0.8808	0.5283	0.01	0.01	0.01	-5.724559327	0.004952665	0.074731301
miR-187-z	0.01	0.01	0.01	1.7169	1.3987	0.7457	7.007980336	1.21E-06	5.28E-05
miR-194-y	0.01	0.01	0.01	0.4905	0.4662	0.3728	5.469777466	0.008106904	0.109983491
miR-194-z	0.01	0.4894	0.317	2.2075	1.2821	2.3613	2.841310473	3.47E-05	0.00115109
miR-196-z	0.8861	0.4894	0.2113	1.4716	2.3311	0.7457	1.519238832	0.040857152	0.356979448
miR-1983-z	0.01	0.01	0.01	3.6791	0.01	0.01	6.946067991	0.00488067	0.074381408
miR-204-x	0.8861	0.4894	1.1622	1.4716	1.6318	2.6099	1.170802759	0.042347854	0.360548207
miR-204-y	0.1772	0.2936	0.317	1.9622	1.5152	0.9942	2.504889818	0.000436442	0.009639665
miR-215-x	0.2658	0.4894	0.8453	6.3771	3.7298	2.8584	3.018061007	1.16E-08	6.53E-07
miR-216-x	0.01	0.01	0.01	2.3301	0.01	0.01	6.291615836	0.019868541	0.20882522
miR-235-y	0.1772	0.01	0.4226	1.1037	0.8159	1.4913	2.483744404	0.005109944	0.07488033
miR-26-y	338.5598	305.355	310.3207	77.6289	67.2525	83.7642	-2.061232203	1.17E-25	4.16E-23
miR-2991-z	0.9747	1.5659	0.5283	0.01	0.3497	0.01	-3.053294688	0.001194362	0.022471708
miR-3082-x	1.4177	1.5659	1.4792	0.2453	0.1166	0.3728	-2.602721974	6.96E-05	0.00196427
miR-320-y	0.01	0.01	0.01	1.349	0.01	0.1243	5.627704104	0.042302793	0.360548207
miR-33-y	28.8852	31.3185	22.5054	17.1691	7.2264	11.0608	-1.222004076	5.99E-06	0.000222808
miR-34-x	0.2658	0.4894	0.317	0.6132	1.5152	1.3671	1.704924795	0.023729191	0.239491968
miR-351-x	0.01	0.01	0.01	2.3301	0.1166	0.01	6.355615383	0.009245788	0.11645108
miR-3532-x	0.443	0.4894	0.01	1.8395	0.5828	0.87	1.804684358	0.049029767	0.397454068
miR-423-x	0.1772	0.2936	0.4226	1.9622	0.4662	1.4913	2.13336508	0.008187463	0.109983491
miR-466-x	1.4177	1.5659	1.4792	0.2453	0.1166	0.3728	-2.602721974	6.91E-05	0.00196427
miR-532-x	0.01	0.01	0.01	1.8395	0.01	0.01	5.953808437	0.04295545	0.363689481
miR-615-y	0.01	0.01	0.1057	2.5754	0.2331	0.01	4.486871013	0.014217042	0.160781654
miR-9277-z	47.7581	47.6628	26.3091	20.7256	11.0728	25.8501	-1.078329785	0.00019484	0.004789288
miR-92-x	41.6444	41.9863	49.9767	19.0087	28.2064	16.032	-1.078928679	2.91E-06	0.000116021
miR-9993-y	81.5166	70.1729	52.1956	31.5176	17.2502	45.4862	-1.113130596	8.44E-05	0.002295861
novel-m0001-3p	7718.6493	7039.0197	7417.9005	1839.3016	1438.5269	2014.5653	-2.066978836	1.47E-26	7.49E-24
novel-m0002-5p	280.2577	277.7556	289.9285	90.0152	71.565	77.4259	-1.826917807	7.42E-22	1.26E-19
novel-m0015-3p	3.8986	5.0892	4.5433	19.1313	22.1455	17.0262	2.107290993	8.74E-14	8.88E-12
novel-m0030-3p	0.8861	2.1531	2.2188	9.5656	8.7417	6.9596	2.264662624	1.71E-09	1.13E-07
novel-m0038-5p	0.0886	0.1957	0.2113	8.2166	10.49	9.1967	5.815115756	4.44E-31	6.76E-28
novel-m0043-5p	1.1519	1.1744	0.5283	4.9055	8.6251	7.7053	2.895144745	1.53E-11	1.16E-09
novel-m0053-5p	1.3291	1.1744	1.9019	2.8206	3.0304	4.2255	1.193649693	0.005653741	0.080526186
novel-m0054-3p	0.3544	0.01	0.5283	3.6791	5.0119	2.237	3.613710153	3.60E-09	2.29E-07
novel-m0062-5p	0.2658	0.4894	0.634	4.2923	2.098	2.8584	2.734996278	8.36E-07	3.86E-05
novel-m0067-3p	0.1772	0.0979	0.01	5.0281	6.5271	6.5868	5.99172166	2.33E-24	4.43E-22
novel-m0073-3p	0.443	1.3702	0.4226	1.8395	2.4477	2.1127	1.517258223	0.00840444	0.111377104
novel-m0077-5p	1.6835	2.4468	1.9019	0.8585	0.4662	0.7457	-1.54277474	0.000944201	0.018214705
novel-m0080-5p	0.7088	0.2936	0.1057	3.4338	2.3311	6.0897	3.419286996	2.05E-08	1.08E-06
novel-m0090-3p	1.9493	1.3702	1.2679	2.2075	3.9629	3.107	1.016043836	0.029558949	0.283319737
novel-m0096-3p	1.6835	3.1318	2.5358	1.1037	0.6993	0.01	-2.019581222	0.000322492	0.007335484
novel-m0099-3p	0.01	0.01	0.01	3.1885	3.0304	3.3555	8.318075769	3.61E-16	3.93E-14
novel-m0103-5p	2.0379	0.9787	2.2188	0.6132	0.5828	0.7457	-1.430979451	0.004767514	0.073390824
novel-m0110-5p	0.01	0.01	0.01	1.8395	0.8159	1.7399	7.194855329	2.49E-07	1.22E-05
novel-m0114-3p	1.1519	1.0766	0.5283	0.1226	0.2331	0.2486	-2.18965776	0.008732007	0.113210572
novel-m0128-3p	0.0886	0.0979	0.01	0.7358	0.9324	1.6156	4.062765045	0.000222503	0.005361972
novel-m0132-5p	0.5316	0.6851	1.1622	0.3679	0.01	0.1243	-2.243960694	0.010762197	0.131212702
novel-m0136-3p	0.7974	0.8808	0.4226	0.01	0.3497	0.2486	-1.788083912	0.040482995	0.356624766
novel-m0147-3p	0.7088	1.0766	0.634	2.5754	1.2821	1.9885	1.272800519	0.024646918	0.245502635
novel-m0150-3p	1.0633	0.3915	0.634	0.1226	0.2331	0.01	-2.513941831	0.013205916	0.152468301
novel-m0151-3p	0.1772	0.4894	0.2113	1.1037	1.3987	1.4913	2.185597445	0.002258508	0.039562826
novel-m0188-5p	0.01	0.0979	0.1057	0.3679	0.4662	1.1185	3.192412884	0.018142745	0.19335345
novel-m0218-3p	0.01	0.01	0.01	0.01	0.9324	0.87	5.916795085	0.011651257	0.137647403
novel-m0230-3p	0.01	0.01	0.01	0.6132	0.3497	0.6214	5.722739236	0.003913324	0.062124015
novel-m0233-3p	0.9747	0.1957	0.01	0.01	0.01	0.01	-5.298169515	0.041789987	0.359818875
novel-m0256-5p	0.01	0.01	0.01	1.2264	0.5828	0.6214	6.34020618	0.000225175	0.005361972
novel-m0285-5p	0.01	0.01	0.01	0.4905	0.2331	0.4971	5.346602375	0.013933232	0.159655984
novel-m0304-5p	0.01	0.01	0.01	0.3679	0.1166	0.7457	5.35778657	0.022272451	0.226288099
novel-m0308-3p	0.01	0.01	0.01	0.4905	0.3497	1.1185	6.028790136	0.001877978	0.033279509
